# Supplementary material for: Effectiveness and Safety of Sacubitril/Valsartan in Patients with Chronic Kidney Disease—A Real-World Experience
Source: J Clin Med. 2023 Feb 7;12(4):1334. doi: 10.3390/jcm12041334 (PMC9967392; doi:10.3390/jcm12041334)
Supplement: Supplementary file 1 [file jcm-12-01334-s001.zip]

Archive with 1 entries (1 files):
- jcm-2180029-supplementary.pdf
